# Supplementary material for: Clonal evolution in primary breast cancers under sequential epirubicin and docetaxel monotherapy
Source: Genome Med. 2022 Aug 11;14:86. doi: 10.1186/s13073-022-01090-2 (PMC9367103; doi:10.1186/s13073-022-01090-2)
Supplement: Supplementary file 5 — Additional file 5: Table S4. Dose-Dense trial; tumors selected for DNA sequencing, response to epirubicin (EPI) and docetaxel (TAX), surgical outcome and breast cancer characteristics. [file 13073_2022_1090_MOESM5_ESM.xlsx]

## Sheet: Sheet1
Table S4. Dose-Dense trial; tumors selected for DNA sequencing, response to epirubicin (EPI) and docetaxel (TAX), surgical outcome and breast cancer characteristics	Study_ID	DDP_ID	Seq. Method (Exome or amplicon, not data=no tumor tissue at incisional biopsy before start of treatment)	EPI_Clinical_RECIST	TAX_Clinical_RECIST	Total_Clinical_RECIST	EPI_MRI_RECIST	TAX_MRI_RECIST	Total_MRI_RECIST	Surgery (0=non-pCR, 1=pCR, 2=not operated)	HER2 final (1=HER2+)	TNBC (1= ER/PGR/HER2-)	HR+ HER2- (1=HR+)	ER/PR: neg= 0, pos= 1
	1	DDP 01	Amplicon	SD	SD	PR	SD	PR	PR	0	0	1	0	0
	14	DDP 16	Amplicon	PR	CR	CR	PR	CR	CR	0	0	1	0	0
	40	DDP 44	Amplicon	PR	SD	PR	PR	PR	PR	1	0	1	0	0
	46	DDP 50	Amplicon	SD	SD	PR	PR	PR	PR	0	0	1	0	0
	73	DDP 80	Amplicon	SD	SD	SD	SD	SD	SD	0	0	1	0	0
	93	DDP 100	Amplicon	CR	n.a	CR	PR	CR	CR	0	0	1	0	0
	98	DDP 105	Amplicon	SD	PR	PR	PD	PR	PR	1	0	1	0	0
	100	DDP 107	Amplicon	SD	SD	SD	PR	n.a	n.a	0	0	1	0	0
	84	DDP 91	Amplicon	SD	SD	SD	PD	CR	CR	0	1	0	0	0
	99	DDP 106	Amplicon	PR	CR	CR	SD	n.a	n.a	0	1	0	0	0
	90	DDP 97	Amplicon	PR	SD	PR	SD	PR	PR	0	1	0	0	1
	107	DDP 115	Amplicon	SD	SD	PR	SD	CR	CR	0	1	0	0	1
	8	DDP 10	Amplicon	PR	SD	PR	SD	CR	CR	0	0	0	1	1
	9	DDP 11	Amplicon	SD	SD	PR	SD	SD	PR	0	0	0	1	1
	10	DDP 12	Amplicon	PR	CR	CR	PR	CR	CR	0	0	0	1	1
	25	DDP 29	Amplicon	PR	SD	PR	SD	PR	PR	0	0	0	1	1
	29	DDP 33	Amplicon	SD	SD	SD	SD	n.a	n.a	0	0	0	1	1
	31	DDP 35	Amplicon	PR	SD	PR	SD	PR	PR	0	0	0	1	1
	34	DDP 38	Amplicon	SD	SD	SD	SD	CR	CR	0	0	0	1	1
	36	DDP 40	Amplicon	SD	SD	PR	PR	PR	PR	0	0	0	1	1
	38	DDP 42	Amplicon	SD	SD	PR	PR	PR	PR	0	0	0	1	1
	39	DDP 43	Amplicon	SD	SD	SD	n.a	n.a	PR	0	0	0	1	1
	56	DDP 61	Amplicon	SD	SD	SD	PR	PR	PR	0	0	0	1	1
	59	DDP 64	Amplicon	PR	SD	SD	PR	n.a	n.a	2	0	0	1	1
	62	DDP 67	Amplicon	SD	CR	CR	PR	CR	CR	0	0	0	1	1
	64	DDP 70	Amplicon	SD	SD	SD	PR	PR	PR	0	0	0	1	1
	72	DDP 79	Amplicon	SD	SD	PR	n.a	n.a	n.a	0	0	0	1	1
	74	DDP 81	Amplicon	SD	SD	PD	SD	PR	PR	0	0	0	1	1
	76	DDP 83	Amplicon	SD	n.a	SD	SD	n.a	n.a	0	0	0	1	1
	79	DDP 86	Amplicon	SD	SD	SD	SD	PR	PR	0	0	0	1	1
	80	DDP 87	Amplicon	SD	SD	PR	PR	SD	PR	0	0	0	1	1
	81	DDP 88	Amplicon	SD	PR	PR	SD	CR	CR	0	0	0	1	1
	83	DDP 90	Amplicon	SD	SD	SD	SD	PR	PR	0	0	0	1	1
	86	DDP 93	Amplicon	SD	PD	SD	SD	SD	SD	0	0	0	1	1
	87	DDP 94	Amplicon	PR	SD	PR	PR	PR	PR	0	0	0	1	1
	89	DDP 96	Amplicon	SD	PR	PR	SD	SD	SD	0	0	0	1	1
	95	DDP 102	Amplicon	PR	PD	PR	PR	SD	PR	0	0	0	1	1
	97	DDP 104	Amplicon	SD	SD	PR	PD	PR	PR	0	0	0	1	1
	102	DDP 109	Amplicon	PR	PR	PR	SD	PR	PR	0	0	0	1	1
	103	DDP 110	Amplicon	PR	SD	PR	SD	PR	PR	0	0	0	1	1
	104	DDP 112	Amplicon	PR	CR	CR	SD	PR	PR	0	0	0	1	1
	105	DDP 113	Amplicon	PR	SD	PR	SD	CR	CR	0	0	0	1	1
	106	DDP 114	Amplicon	PR	PR	PR	SD	PR	PR	0	0	0	1	1
	108	DDP 116	Amplicon	SD	SD	SD	SD	PR	PR	0	0	0	1	1
	109	DDP 117	Amplicon	PR	PD	PR	SD	n.a	n.a	1	0	0	1	1
	3	DDP 03	Exome	PD	PD	PD	PR	n.a	n.a	2	0	1	0	0
	4	DDP 04	Exome	SD	SD	PR	SD	PR	PR	0	0	1	0	0
	5	DDP 07	Exome	SD	PR	PR	PR	SD	PR	1	0	1	0	0
	16	DDP 19	Exome	PR	SD	PR	PR	PR	PR	1	0	1	0	0
	23	DDP 27	Exome	PR	SD	PR	SD	CR	CR	1	0	1	0	0
	24	DDP 28	Exome	SD	SD	PR	SD	CR	CR	0	0	1	0	0
	35	DDP 39	Exome	SD	SD	PR	PR	CR	CR	0	0	1	0	0
	41	DDP 45	Exome	PR	PR	PR	PR	PR	PR	1	0	1	0	0
	52	DDP 55	Exome	PR	PR	PR	PR	PR	PR	0	0	1	0	0
	2	DDP 02	Exome	CR	n.a	CR	PR	CR	CR	1	1	0	0	0
	7	DDP 09	Exome	SD	SD	PR	SD	PR	PR	0	1	0	0	0
	21	DDP 25	Exome	PR	PR	PR	PR	SD	PR	1	1	0	0	0
	42	DDP 46	Exome	SD	SD	SD	SD	PR	PR	0	1	0	0	0
	55	DDP 60	Exome	PR	CR	CR	SD	PR	PR	1	1	0	0	0
	67	DDP 73	Exome	PR	SD	PR	SD	CR	CR	1	1	0	0	0
	68	DDP 74	Exome	PD	SD	SD	n.a	n.a	n.a	1	1	0	0	0
	15	DDP 17	Exome	SD	SD	SD	SD	n.a	n.a	0	1	0	0	1
	26	DDP 30	Exome	SD	SD	PR	PD	PR	SD	0	1	0	0	1
	48	DDP 52	Exome	PR	SD	PR	PR	CR	CR	0	1	0	0	1
	51	DDP 56	Exome	SD	PR	PR	PD	PR	PR	0	1	0	0	1
	57	DDP 62	Exome	SD	PR	PR	SD	PR	PR	0	1	0	0	1
	75	DDP 82	Exome	SD	SD	SD	PR	CR	CR	0	1	0	0	1
	6	DDP 08	Exome	PR	PR	PR	PR	n.a	n.a	1	0	0	1	1
	11	DDP 13	Exome	SD	SD	PR	SD	SD	SD	0	0	0	1	1
	12	DDP 14	Exome	PR	SD	PR	PR	SD	PR	0	0	0	1	1
	13	DDP 15	Exome	SD	SD	SD	SD	SD	PR	0	0	0	1	1
	17	DDP 20	Exome	PR	SD	PR	SD	PR	PR	0	0	0	1	1
	18	DDP 21	Exome	PR	SD	PR	SD	SD	SD	0	0	0	1	1
	22	DDP 26	Exome	SD	PR	PR	SD	PR	PR	0	0	0	1	1
	27	DDP 31	Exome	SD	SD	SD	SD	PR	PR	0	0	0	1	1
	30	DDP 34	Exome	SD	SD	SD	SD	PR	PR	0	0	0	1	1
	33	DDP 37	Exome	PR	PR	PR	PR	CR	CR	0	0	0	1	1
	43	DDP 47	Exome	SD	SD	PR	SD	PR	PR	0	0	0	1	1
	45	DDP 48	Exome	SD	PR	PR	PR	PR	PR	0	0	0	1	1
	49	DDP 53	Exome	SD	PR	PR	PR	SD	PR	0	0	0	1	1
	50	DDP 54	Exome	CR	n.a	CR	SD	PR	PR	0	0	0	1	1
	53	DDP 58	Exome	PR	PR	PR	SD	SD	SD	0	0	0	1	1
	54	DDP 59	Exome	PR	SD	PR	SD	SD	PR	0	0	0	1	1
	58	DDP 63	Exome	PR	SD	PR	SD	PR	PR	0	0	0	1	1
	60	DDP 65	Exome	PR	SD	PR	SD	SD	PR	0	0	0	1	1
	61	DDP 66	Exome	PD	SD	SD	SD	PR	PR	0	0	0	1	1
	65	DDP 71	Exome	PR	SD	PR	SD	PR	PR	0	0	0	1	1
	69	DDP 75	Exome	PR	SD	PR	PR	SD	PR	0	0	0	1	1
	70	DDP 76	Exome	PR	PD	SD	SD	PR	PR	0	0	0	1	1
	71	DDP 77	Exome	SD	PR	PR	PR	SD	PR	0	0	0	1	1
	78	DDP 85	Exome	SD	SD	SD	SD	PR	PR	0	0	0	1	1
	82	DDP 89	Exome	SD	PR	PR	SD	CR	CR	0	0	0	1	1
	91	DDP 98	Exome	PR	PD	PR	SD	CR	CR	0	0	0	1	1
	77	DDP 84	Exome + Amplicon	PR	SD	PR	SD	CR	CR	1	1	0	0	1
	94	DDP 101	Exome + Amplicon	SD	SD	SD	PR	PR	PR	0	1	0	0	1
	96	DDP 103	Exome + Amplicon	PR	CR	CR	SD	SD	PR	0	0	0	1	1
	19	DDP 23	not data	SD	PR	PR	SD	n.a	n.a	0	0	1	0	0
	20	DDP 24	not data	PR	SD	PR	PR	PR	PR	1	0	1	0	0
	47	DDP 51	not data	SD	SD	SD	SD	SD	PR	0	0	1	0	0
	101	DDP 108	not data	SD	PR	PR	PR	PD	SD	0	0	1	0	0
	32	DDP 36	not data	SD	SD	SD	PR	CR	CR	1	1	0	0	0
	92	DDP 99	not data	SD	PR	PR	SD	PR	PR	0	1	0	0	0
	37	DDP 41	not data	PR	PR	PR	n.a	n.a	n.a	0	1	0	0	1
	66	DDP 72	not data	SD	SD	SD	PR	PR	PR	1	1	0	0	1
	88	DDP 95	not data	SD	SD	PR	SD	PR	PR	0	1	0	0	1
	28	DDP 32	not data	SD	SD	PR	SD	PR	PR	0	0	0	1	1
	44	DDP 49	not data	SD	SD	SD	SD	PR	PR	0	0	0	1	1
	63	DDP 69	not data	SD	PR	PR	PR	SD	PR	0	0	0	1	1
	85	DDP 92	not data	SD	SD	PR	SD	PR	PR	0	0	0	1	1
